# Supplementary material for: Macropinocytosis drives T cell growth by sustaining the activation of mTORC1
Source: Nat Commun. 2020 Jan 10;11:180. doi: 10.1038/s41467-019-13997-3 (PMC6954116; doi:10.1038/s41467-019-13997-3)
Supplement: Supplementary file 4 — Source Data [file 41467_2019_13997_MOESM4_ESM.xlsx]

## Sheet: Figure 1c
	CD4	CD8
Repeat
1	4.3	4.6
2	4.2	3.7
3	4.3	4.6
4	4.4	3.9
5	3.5	3.1
6	4	4
7	3.4	3.4
8	4.2	3.8
9	3.3	2.6
10	3.5	2.8

## Sheet: Figure 1f
	CD4	CD8
Repeat
1	3.3	4.5
2	2.9	4.6
3	2.1	2.5
4	2.1	1.9
5	2.7	3.5
6	4.2	3.9
7	2.8	2.4
8	3	2.8
9	2.7	3.5
10	3	2.1
11	3	2.2
12	4	2.1
13	2.3
14	2.7
15	2.3

## Sheet: Figure 1h
	CD4		CD4
	37C		4C
	Number of cells (169 total)	Percentage	Number of cells (196 total)	Percentage
Number of macropinosomes
0	9	5.3	189	96.4
1	15	8.9	6	3.1
2	23	13.6	1	0.5
3	15	8.9	0	0
4	29	17.2	0	0
5	20	11.8	0	0
6	21	12.4	0	0
7	7	4.1	0	0
8	12	7.1	0	0
9	8	4.7	0	0
10+	10	5.9	0	0

## Sheet: Figure 1k
	no Ova	Ova
Repeat
1	0.297	3.132
2	1.235	3.151
3	0.58	3.246
4	1.481	3.539

## Sheet: Figure 1n
	CD4	CD8
Repeat
1	2.78	3.66
2	6.77	9.67
3	7.26	5.77

## Sheet: Figure 3b
	CD4					CD8
	EIPA	J/B	PitStop	FTS		EIPA	J/B	PitStop	FTS
Repeat
1	19.876	9.17829	105.178	106.724		15.048	13.729	178.576	105.936
2	29.9365	17.681	171.992	104.293		4.52286	21.3911	135.922	103.557
3	33.5595	19.9843	140.807	111.254		9.31924	24.6901	137.915	101.201
4	7.32195		137.634	96.5118				107.794	98.1153
5	13.3699

## Sheet: Figure 3c
	CD4			CD8
	2	10	50	2	10	50
Repeat
1	106	85	8	107	70	9.3
2	107	88	8.4	105	70.4	8.1
3	104.4	92.8	12.4	103	84.5	11.7

## Sheet: Figure 3d
	CD4			CD8
	0.04/3	0.2/15	1/75	0.04/3	0.2/15	1/75
Repeat
1	93	76	2.2	94	83	3.7
2	94	62	2	92	72	2.5
3	102	72	2.7	97	74	3.4

## Sheet: Figure 3f
	CD4		CD8
	EIPA	J/B	EIPA	J/B
Repeat
1	5.5	20.3	6.6	11.9
2	5.6	18.1	5.5	14.4
3		34.2	2.3	31.1
4			18.1

## Sheet: Sheet3h
	CD8		CD8
	No inhib		EIPA
	Number of cells (156 total)	Percentage	Number of cells (168 total)	Percentage
Number of macropinosomes
0	4	2.6	70	41.7
1	7	4.5	53	31.5
2	9	5.8	26	15.5
3	24	15.4	9	5.4
4	19	12.2	7	4.2
5	16	10.3	1	0.6
6	21	13.5	1	0.6
7	23	14.7	1	0.6
8	11	7.1	0	0
9	6	3.8	0	0
10+	16	10.3	0	0

[truncated: 27 more sheets: Figure 4a, Figure 5d, Supplementary Figure 1e, Supplementary Figure 1g, Supplementary Figure 2a, Supplementary Figure 2b, Supplementary Figure 2c, Supplementary Figure 2e, Supplementary Figure 2f, Supplementary Figure 2g, Supplementary Figure 3b, Supplementary Figure 3e, Supplementary Figure 3h, Supplementary Figure 4a, Supplementary Figure 4b, Supplementary Figure 4c, Supplementary Figure 4d, Supplementary Figure 4f, Supplementary Figure 4h, Supplementary Figure 5b …]
